# Supplementary material for: The Australian Traumatic Brain Injury Initiative: Statement of Working Principles and Rapid Review of Methods to Define Data Dictionaries for Neurological Conditions
Source: Neurotrauma Rep. 2024 Apr 11;5(1):424–47. doi: 10.1089/neur.2023.0116 (PMC11040195; doi:10.1089/neur.2023.0116)
Supplement: Supplemental data [file Suppl_FileS2.csv]

lkg.id	rcd.id	doi	yr.pub	frst.auth	frst.auth.srnm	neuro.affl	descr.prcs	iterns	n.itern.prcs	stkhldrs	pplwtbi.stkhldrs	carers.stkhldrs	clincns.stkhldrs	slcn.stkhldrs	grps	rd.tbl	medium.communicn	freq.communicn	facil.prcs	facil.by	output.prcs	cnsus.obt	defn.cnsus	sr.listcde	sr.listcde.denovo	sr.listcde.prior	selec.cde	selec.de	srce.cde	devel.cde
SRRRT, primary	229586732	10.1177/15459683177326	2017	Lara_A_Boyd	Boyd	Stroke	-	-	not applic.	yes	no	no	yes	-	-	yes	meeting at Stroke and Recovery Roundtable	single	yes	Ms Katie Lafferty	"consensus statement regarding the current state of the evidence for stroke recovery biomarkers"	yes	-	-	-	-	-	yes	reviewed literature	no
primary	229586751	10.1038/sc.2016.139	2017	MJ_Mulcahey	Mulcahey	Paediatric Spinal Cord Injury	-	yes	-	yes	no	no	yes	"NINDS invited the two primary authors (MJM and LCV) to co-chair the workgroup. Pediatric SCI expert clinicians and researchers were identified through the pediatric committee of the American Spinal Injury Association, membership of the International Spinal Cord Society and Pan European Pediatric SCI Collaboration and attendees of past Howard H. Steel Conferences on Pediatric Spinal Cord Injury a…	yes	yes	"telephone conferences"	fortnightly	yes	the appointed subgroup leaders	"revised or new CDEs, CRFs and instrument recommendations"	yes	-	yes	-	yes	yes	yes	"NINDS adult SCI CDEs; CDEs from pediatric TBI, Duchenne and Becker muscular dystrophy, congenital muscular dystrophy, spinal muscular atrophy and myotonic dystrophy"	yes
cccdtd5, primary	229586825	10.1002/alz.12105	2020	Zahinoor_Ismail	Ismail	Dementia	"semi-structured, … based on the Delphi process"	yes	at least one	yes	no	no	yes	"chosen by steering committee members"	yes	yes	"Each working group internally generated recommendations, which were then posted to a password-protected site, along with background documentation and literature search, for viewing and voting by a panel of >50 Canadian experts from various backgrounds."	-	yes	the working group leaders, steering committee	"This summary paper lists the recommendations that reached consensus."	yes	"The a priori threshold for acceptance of recommendations was set at 80% endorsement, with recommendations obtaining between 60% and 80% endorsement requiring revision and re-voting at an in-person meeting with two delegates per working group. Recommendations obtaining <60% endorsement were dropped."	yes	yes	yes	yes	yes	reviewed literature	-
primary	229586844	10.1002/alz.12311	2021	Claudio_Babiloni	Babiloni	Alzheimer's Disease	-	yes	-	yes	no	no	no	-	no	no	-	-	yes	"multidisciplinary Expert Panel"	article describing recommendations	yes	-	yes	yes	no	-	yes	reviewed literature	-
REiNS, primary	229586850	10.1212/WNL.0000000000012426	2021	Deeann_Wallis	Wallis	Neurofibromatosis	-	yes	at least 5	yes	yes	no	yes	-	yes	yes	"consensus meetings"	-	-	not applic.	draft report of recommendations	yes	-	-	-	not applic.	-	-	reviewed literature	-
primary	229587015	10.1002/alz.12215	2021	Donna_Wilcock	Wilcock	Cerebrovascular cognitive impairment and dementia	-	-	not applic.	yes	no	no	yes	-	yes	-	-	not applic.	-	not applic.	protocols for biomarker collection, to be validated in MarkVCID study	yes	-	yes	yes	-	yes	yes	reviewed literature	-
primary	229587021	10.3310/hta21260	2017	Lucy_Webster	Webster	Mild-moderate dementia	-	yes	-	yes	yes	yes	yes	invitation from AS's Research Network volunteers (patients, public), invitation to co-applicants and collaborators (researchers, clinicians)	yes	yes	physical face-to-face meetings; email and telephone correspondence	-	yes	Gill Livingston (CI) and 'champions' for each domain (consensus conference), Lucy Webster and Anna Grinbergs-Saull from the AS (PPI meetings)	article describing recommendations	yes	-	yes	yes	no	yes	yes	reviewed literature	no
primary	229587030	10.1111/epi.16733	2021	Zachary_M_Grinspan	Grinspan	Paediatric Epilepsy	-	yes	at least 10	yes	yes	yes	yes	-	no	yes	group meetings, email, telephone conferences	not applic.	-	not applic.	draft CDEs for pilot testing with clinicians and HER vendors	yes	-	no	not applic.	not applic.	yes	yes	reviewed extant CDEs, DEs in research databases, clinical notes and templates	no
primary	229587108	10.1111/ene.14117	2020	M_Boccardi	Boccardi	Mild cognitive impairment	"Delphi procedure"	yes	seven	yes	no	no	yes	-	no	yes	-	-	yes	-	biomarkers and diagnostic algorithm	yes	n-1 majority, where n is number of voters in each Delphi round	-	not applic.	not applic.	yes	yes	reviewed literature	-
primary	229587141	not avail.	2020	Craig_Erker	Erker	Paediatric high-grade glioma	-	yes	-	yes	no	no	no	-	no	-	-	-	-	not applic.	article describing recommendations	yes	-	-	not applic.	not applic.	yes	yes	reviewed literature	no
primary	229587276	10.1016/j.bpsc.2019.06.009	2020	Dost_Ongur	Ongur	Early Psychosis	-	yes	at least 3	yes	yes	no	no	"Members of the Working Group were selected based on the recommendations of the NIMH Project Scientists and their colleagues."	yes	yes	physical face-to-face meetings	-	-	not applic.	measures for inclusion in PhenX Early Psychosis Specialty Collection	yes	-	-	not applic.	not applic.	-	-	-	-
primary	229587286	10.1212/WNL.0000000000007099	2019	Jiwon_Oh	Oh	Multiple Sclerosis	-	yes	-	yes	no	no	yes	-	no	yes	face-to face meeting; email correspondence	single	-	not applic.	article describing recommendations	yes	-	no	not applic.	not applic.	-	-	-	-
primary	229587392	10.3233/JPD-181471	2019	Kalpana_M_Merchant	Merchant	Parkinson's Disease	-	-	not applic.	yes	no	no	no	"...the Michael J. Fox Foundation for Parkinson’s Research convened a group of leaders in the field of PD research from academia and industry…"	-	-	-	-	-	not applic.	article describing recommendations	yes	-	-	not applic.	not applic.	-	-	-	-
primary	229587537	10.1089/neu.2018.5887	2018	Isabelle_Gagnon	Gagnon	Paediatric mild traumatic brain injury	"… consensus building exercise was undertaken following a standard methodology, adapted from that used in the Core Set Development process."	yes	four	yes	no	no	yes	"Forty-four experts were invited to participate in the online survey and 40 responded"	yes	yes	"in-person consensus meeting"	single	yes	the study coordinator; working group moderators	"Once we achieved agreement on the data to be collected, case report forms were created to facilitate data entry into a common REDCap system"	yes	-	no	not applic.	not applic.	yes	yes	NINDS TBI CDEs	-
primary	229587609	10.1212/WNL.0000000000004798	2018	Ryan_R_Walsh	Walsh	Multiple system atrophy	-	yes	at least 3	yes	yes	no	no	"Together with the working group chairs, the meeting chairs and advisory board recruited relevant researchers for each working group."	yes	yes	conference calls, physical face-to-face meeting	-	yes	working group chairs	article describing recommendations	yes	-	no	not applic.	not applic.	-	-	-	-
primary	229587623	10.1111/head.13348	2018	Steven_Meyers	Meyers	Headache disorders	-	yes	at least 6	yes	no	no	yes	five members of the Headache Section of the Department of Neurology at NorthShore University Health System	no	yes	physical face-to-face meetings	fortnightly	no	not applic.	draft toolkit	yes	-	no	not applic.	not applic.	yes	yes	many - see article	no
primary	229587798	10.1161/HCQ.0000000000000024	2017	Ahamed_H_Idris	Idris	Drowning-related resuscitation	"…a Delphi consensus process…"	yes	at least 4	yes	no	yes	yes	"Members were selected on the basis of demonstrated interest and expertise in the area of resuscitation research by having participated in the previous drowning consensus conference or in other resuscitation consensus conferences, having authored Utstein-based reports on drowning, or having served in leadership roles in organizations devoted to the rescue and resuscitation of victims of drowning."	yes	yes	email correspondence; physical face-to-face meeting	not applic.	yes	-	article describing recommendations	yes	-	no	not applic.	not applic.	yes	yes	"...provided with a list of the most recent literature on the issue."	no
primary	229587856	10.1186/s12883-017-0877-3	2017	A_Wallin	Wallin	Vascular cognitive impairment related to subcortical small vessel disease	-	yes	-	yes	no	no	no	-	no	yes	email correspondence; physical face-to-face meeting	not applic.	-	not applic.	article describing recommendations	yes	-	no	not applic.	not applic.	yes	yes	narrative review by authors	no
primary	229587878	10.1212/WNL.0000000000004058	2017	Ian_G_McKeith	McKeith	Dementia with Lewy bodies	-	-	not applic.	yes	yes	yes	yes	-	yes	yes	email correspondence; physical face-to-face meeting	not applic.	-	not applic.	article describing recommendations	yes	-	-	not applic.	not applic.	-	-	not applic.	-
primary	229587919	10.1016/j.jalz.2016.09.009	2017	Sanna-Kaisa_Herukka	Herukka	Mild cognitive impairment	-	yes	at least 4	yes	no	no	yes	-	no	yes	email correspondence; physical face-to-face meeting	not applic.	-	not applic.	article describing recommendations	yes	-	yes	yes	no	yes	yes	results of systematic review	no
primary	229587927	10.1016/j.jalz.2016.07.154	2017	Karen_Ritchie	Ritchie	Preclinical Alzheimer's Disease	-	-	not applic.	yes	no	no	yes	-	no	-	-	not applic.	-	not applic.	article describing recommendations	yes	-	yes	yes	no	yes	yes	results of systematic review	no
primary	229588076	10.1016/j.trci.2017.03.006	2017	Jon_Neville	Neville	Alzheimer's Disease	-	yes	-	yes	no	no	no	-	no	-	-	not applic.	-	not applic.	article describing recommendations	yes	-	no	not applic.	not applic.	yes	yes	"...(1) inventories of clinical concepts identified by consensus with CAMD scientists and (2) ADNI data dictionaries."	no
primary	229588085	10147/621025	2016	A-M_Miller	Miller	Alzheimer's Disease	-	-	not applic.	yes	no	no	yes	-	no	yes	"...met to discuss..."	single	-	not applic.	article describing recommendations	yes	-	-	not applic.	not applic.	-	-	"...with reference to international consensus recommendations and supporting scientific publications."	-
primary	229588086	10.1038/nrneurol.2016.166	2016	Pascal_Sati	Sati	Multiple Sclerosis	-	no	not applic.	yes	no	no	yes	-	no	yes	email correspondence; physical face-to-face meeting	not applic.	yes	Pascal Sati (first author)	article describing recommendations	yes	-	-	not applic.	not applic.	yes	yes	-	no
primary	229588364	10.1530/EC-16-0043	2016	Kjell_Oberg	Oberg	Neuroendocrine neoplasia	"…Delphi consensus meeting…"	yes	maximum 5	yes	no	no	yes	"Thirty-three multinational experts in the field of NEN disease diagnosis and management were identified including…"	no	yes	email correspondence; physical face-to-face meeting	monthly	yes	two co-moderators	consensus achieved on 111 questions	no	75% agreement from participants in a maximum 5 iterations	-	not applic.	not applic.	-	-	-	-
primary	229588404	10.1016/S1470-2045(15)00186-2.	2015	Kjell_Oberg	Oberg	Neuroendocrine neoplasia	"…via the Delphi method."	yes	maximum 6	yes	no	no	yes	"A group of 18 experts (including endo crinologists, oncologists, gastroenterologists, surgeons, experts in diagnostic imaging, pathologists, laboratory clinicians, and researchers) in the field of disease diagnosis and management of neuroendocrine tumours were selected from Europe and the USA."	no	yes	email correspondence; physical face-to-face meeting	monthly	yes	single moderator	consensus achieved on 88 questions	no	75% agreement from participants in a maximum 6 iterations	-	not applic.	not applic.	-	-	-	-
absi	229588658	10.1016/j.jalz.2014.03.003	2014	Jose_Luis_Molinuevo	Molineuvo	Alzheimer's Disease	-	no	not applic.	yes	no	no	no	-	no	yes	physical face-to-face meeting	single	-	not applic.	article describing recommendations	yes	-	no	not applic.	not applic.	no	yes	-	no
primary	229588819	10.1186/alzrt223	2013	Pedro_Rosa-Neto	Rosa-Neto	Dementia	"...panel consensus following GRADE working group recommendations."	no	not applic.	yes	no	no	yes	-	no	yes	physical face-to-face meeting	single	-	not applic.	article describing recommendations	yes	-	yes	yes	no	yes	yes	results of systematic review	no
primary	229589108	10.3109/15622975.2012.690535	2012	Johannes_Thome	Thome	Attention deficit hyperactivity disorder	-	yes	-	yes	no	no	yes	"In June 2010, a general call for contributing to this paper was sent to scientists and clinicians who had published in the field and to the members of the WFSBP task force on biological markers."	no	no	email correspondence	-	-	not applic.	article describing recommendations	yes	-	no	not applic.	not applic.	-	-	-	-
ninds p tbi	229589112	10.1089/neu.2011.1932	2012	A_Cate_Miller	Miller	Paediatric traumatic brain injury	-	yes	at least 3	yes	no	no	yes	"Participants with experience working with pediatric populations were recruited by NINDS and NIDRR from a range of clinical disciplines…"	yes	yes	teleconferences, physical face-to-face meeting	-	yes	work group chairs	articles describing recommendations; on-line description of recommendations	yes	"A consensus process was used, with discussions continuing until agreement was reached regarding recommendations."	-	not applic.	not applic.	yes	yes	NINDS CDEs for TBI	-
ninds tbi	229589300	10.1089/neu.2010.1617	2011	Andrew_I_R_Maas	Maas	Traumatic brain injury	-	yes	at least 7	yes	no	no	no	-	no	yes	physical face-to-face meetings	-	-	not applic.	"A complete overview of the recommended clinical CDEs and their templates has been posted on the IMPACT website (www.tbi-impact.org). More general information will be additionally incorporated on the NINDS website (www.commondataelements.ninds.nih.gov)."	yes	-	-	not applic.	not applic.	-	-	-	-
primary	229589304	10.1016/j.jalz.2011.03.004	2011	Clifford_R_Jack_Jr	Jack_Jr	Alzheimer's Disease	-	yes	at least 5	yes	no	no	no	"Individuals were selected to serve in these workgroups, by the NIA and the Alzheimer’s Association, with the objective of having balanced expertise and international representation from academia and industry."	yes	yes	teleconferences, physical face-to-face meeting	-	-	not applic.	article describing recommendations, report for NIA	yes	-	-	not applic.	not applic.	-	-	-	-
primary	229589322	10.1038/sj.bjc.6605014	2009	P_F_Ambros	Ambros	Neuroblastoma	-	-	not applic.	yes	no	no	no	-	-	-	-	-	-	not applic.	article describing recommendations	yes	-	-	not applic.	not applic.	-	-	-	-
primary	229589531	10.1016/j.expneurol.2003.08.008	2003	D_J_Brooks	Brooks	Parkinson's Disease	-	yes	two	yes	no	no	no	-	no	yes	physical face-to-face meeting	single	-	not applic.	article describing recommendations	yes	-	-	not applic.	not applic.	-	yes	-	no
primary	229589542	not avail.	1998	Peter_Davies	Davies	Alzheimer's Disease	-	no	not applic.	yes	no	no	no	"...on the basis of a comprehensive literature search, a general call for papers was sent to all investigators who had published in the field, ..."	no	-	"met to review"	single	-	not applic.	article describing recommendations	yes	-	no	not applic.	not applic.	no	no	papers submitted in response to the call	no
primary	229589981	10.1007/s12028-014-0041-5	2014	Peter_Le_Roux	Le_Roux	Neurocritical care	-	yes	at least 4	yes	no	no	yes	"Experts from around the world in the fields of neurosurgery, neurocritical care, neurology, critical care, neuroanesthesiology, nursing, pharmacy, and informatics were recruited on the basis of their expertise and publication record related to each topic. Two authors were assigned to each topic and efforts were made to ensure representation from different societies, countries, and disciplines (A…	yes	yes	teleconferences and electronic correspondence; physical face-to-face meetings	-	yes	-	article describing recommendations	yes	-	yes	yes	no	yes	yes	results of systematic review	no
ninds uiasah	229590460	10.1007/s12028-019-00723-6	2019	Jose_I_Suarez	Suarez	Unruptured Intracranial Aneurysm and Subarachnoid Hemorrhage	-	yes	four	yes	no	no	yes	"Two SC members were appointed as co-Chairs for each WG, and an average of six to eight UIA and SAH experts were selected and invited to join each WG."	yes	yes	teleconferences and electronic correspondence; physical face-to-face meetings	not applic.	yes	working group co-chairs	version 1.0 for the NINDS CDE website	yes	-	no	not applic.	not applic.	yes	yes	CDEs from other neurological diseases; Further prospective observational studies and clinical trials on SAH	no
ninds sci, primary	229590771	10.1038/sc.2014.246	2015	F_Biering_Sorensen	Biering-Sorensen	Spinal cord injury	-	yes	at least 4	yes	no	no	yes	"The committee invited SCI experts to form working groups (WGs), each composed of five to seven members with knowledge and experience relevant to the primary clinical SCI domains."	yes	yes	-	-	yes	working group chairs	version 1.0 for the NINDS CDE website	yes	-	no	not applic.	not applic.	yes	yes	many - see article	yes
cntrics, primary	229590882	10.1093/schbul/sbr114	2012	Cameron_S_Carter	Carter	Schizophrenia	"… consensus-based meeting"	no	not applic.	yes	no	no	no	-	no	yes	physical face-to-face meeting	not applic.	-	not applic.	article describing recommendations	yes	-	-	not applic.	not applic.	yes	yes	"...a number of paradigms nominated…"	no
